# Supplementary material for: Synthesis and Photolytic Assessment of Nitroindolinyl-Caged Calcium Ion Chelators
Source: Molecules. 2022 Apr 20;27(9):2645. doi: 10.3390/molecules27092645 (PMC9104977; doi:10.3390/molecules27092645)
Supplement: Supplementary file 1 [file molecules-27-02645-s001.zip]

Archive with 1 entries (1 files):
- molecules-1662162-supplementary.pdf
